# Supplementary material for: Exploring secondary SARS-CoV-2 transmission from asymptomatic cases using contact tracing data
Source: Theor Biol Med Model. 2021 Jul 16;18:12. doi: 10.1186/s12976-021-00144-z (PMC8284042; doi:10.1186/s12976-021-00144-z)
Supplement: Supplementary file 1 — Additional file 1. [file 12976_2021_144_MOESM1_ESM.csv]

Calendar date	Daily reported cases
19-Mar	0
20-Mar	0
21-Mar	0
22-Mar	0
23-Mar	0
24-Mar	0
25-Mar	0
26-Mar	1
27-Mar	0
28-Mar	1
29-Mar	7
30-Mar	8
31-Mar	14
1-Apr	5
2-Apr	12
3-Apr	11
4-Apr	4
5-Apr	1
6-Apr	0
7-Apr	1
8-Apr	0
9-Apr	0
10-Apr	0
11-Apr	0
12-Apr	1
13-Apr	2
14-Apr	1
15-Apr	1
16-Apr	0
17-Apr	0
18-Apr	0
19-Apr	0
20-Apr	0
21-Apr	0
22-Apr	1
23-Apr	0
24-Apr	0
25-Apr	0
26-Apr	0
27-Apr	0
28-Apr	0
